# Supplementary material for: Comparison of DNA Extraction and Amplification Techniques for Use with Engorged Hard-Bodied Ticks
Source: Microorganisms. 2022 Jun 20;10(6):1254. doi: 10.3390/microorganisms10061254 (PMC9228219; doi:10.3390/microorganisms10061254)
Supplement: Supplementary file 1 [file microorganisms-10-01254-s001.zip]

Archive with 3 entries (3 files):
- Supplemental Materials File S1_Protocol Handout copy.pdf
- Supplemental Materials File S2_Labeled Gel Images.pdf
- Supplemental Table S1_DNA Extraction.xlsx
